# Supplementary material for: Serum microRNA miR-491-5p/miR-206 Is Correlated with Poor Outcomes/Spontaneous Hemorrhagic Transformation after Ischemic Stroke: A Case Control Study
Source: Brain Sci. 2022 Jul 28;12(8):999. doi: 10.3390/brainsci12080999 (PMC9405583; doi:10.3390/brainsci12080999)
Supplement: Supplementary file 1 [file brainsci-12-00999-s001.zip]

Archive with 1 entries (1 files):
- brainsci-1815393-supplementary.pdf
